# Supplementary material for: A fiber array architecture for atom quantum computing
Source: Nat Commun. 2025 Nov 4;16:9728. doi: 10.1038/s41467-025-64738-8 (PMC12586487; doi:10.1038/s41467-025-64738-8)
Supplement: Supplementary file 3 — Source Data [file 41467_2025_64738_MOESM3_ESM.zip]

Archive with 8 entries (7 files):
- source data/
- source data/Figure1_data.xlsx
- source data/Figure2_data.xlsx
- source data/Figure3_data.xlsx
- source data/Figure4_data.xlsx
- source data/Figure5_data.xlsx
- source data/FigureS2_data.xlsx
- source data/FigureS4_data.xlsx
