# Supplementary material for: A fiber array architecture for atom quantum computing
Source: Nat Commun. 2025 Nov 4;16:9728. doi: 10.1038/s41467-025-64738-8 (PMC12586487; doi:10.1038/s41467-025-64738-8)
Supplement: Supplementary file 3 — Source Data [file 41467_2025_64738_MOESM3_ESM.zip › source data/Figure1_data.xlsx]

## Sheet: Histogram of collected photons
Detector counts	Events
8	0
13	0
18	1
23	22
28	243
33	807
38	1290
43	1197
48	653
53	191
58	58
63	10
68	4
73	1
78	2
83	0
88	1
93	2
98	2
103	1
108	0
113	6
118	8
123	11
128	42
133	54
138	94
143	176
148	303
153	397
158	577
163	689
168	704
173	677
178	558
183	462
188	316
193	196
198	118
203	67
208	26
213	20
218	8
223	3
228	2
233	1
238	0
