# Supplementary material for: A fiber array architecture for atom quantum computing
Source: Nat Commun. 2025 Nov 4;16:9728. doi: 10.1038/s41467-025-64738-8 (PMC12586487; doi:10.1038/s41467-025-64738-8)
Supplement: Supplementary file 3 — Source Data [file 41467_2025_64738_MOESM3_ESM.zip › source data/Figure2_data.xlsx]

## Sheet: Rabi oscillation
Raman pulse time (μs)	Probability of addresed qubit	Error bar		Raman pulse time (ms)	Average probability of nearest-neighbor qubits	Error bar	Probability of other qubits	Error bar
0	0.0313	0.01045		0	0.0237	0.01377	0.03094	0.00953
2	0.05091	0.02343		1	0.0243	0.00578	0.02941	0.00437
4	0.1916	0.04487		2	0.02495	0.0139	0.03096	0.01074
6	0.36407	0.03589		3	0.02014	0.00975	0.02503	0.01621
8	0.58968	0.01542		4	0.01919	0.00621	0.03281	0.01731
10	0.74835	0.06376		5	0.01827	0.01338	0.0259	0.00795
12	0.86886	0.02252		6	0.02042	0.01043	0.02185	0.01006
14	0.96446	0.01808		7	0.0203	0.00755	0.0349	0.00716
16	0.9166	0.03035		8	0.02555	0.0089	0.02859	0.01664
18	0.75549	0.03402		9	0.0302	0.01144	0.02107	0.00753
20	0.58328	0.0457		10	0.0175	0.00955	0.01975	0.00782
22	0.34886	0.08364		11	0.02315	0.0101	0.02787	0.00184
24	0.20494	0.01678		12	0.02677	0.01252	0.02957	0.00874
26	0.07745	0.02096		13	0.02534	0.01427	0.02772	0.00948
28	0.03824	0.00297		14	0.02296	0.0083	0.01901	0.00604
30	0.06106	0.00124		15	0.02836	0.013	0.02078	0.01401
32	0.21725	0.06671		16	0.02012	0.01406	0.02191	0.01384
34	0.34963	0.06366		17	0.02673	0.01107	0.02934	0.00765
36	0.56769	0.01012		18	0.02316	0.01298	0.02343	0.00567
38	0.77419	0.02874		19	0.02009	0.00548	0.02417	0.00186
40	0.91369	0.00522		20	0.02665	0.01228	0.01949	0.00551
42	0.96645	0.01645		21	0.02244	0.01227	0.01794	0.00952
44	0.9229	0.04428		22	0.02116	0.00976	0.03442	0.01151
46	0.80041	0.01729		23	0.02516	0.01049	0.02735	0.00633
48	0.68373	0.03721		24	0.01965	0.00694	0.0193	0.01436
50	0.45401	0.10066		25	0.02212	0.00655	0.02919	0.0115
52	0.27953	0.05		26	0.01691	0.00692	0.03203	0.01035
54	0.13165	0.02541		27	0.01243	0.0067	0.02192	0.01414
56	0.06076	0.00599		28	0.02418	0.00949	0.02442	0.02216
58	0.02823	0.01492		29	0.03073	0.01184	0.02519	0.0159
60	0.10482	0.02159		30	0.02668	0.01378	0.02308	0.01078
62	0.27268	0.01637
64	0.48263	0.01541
66	0.68561	0.03354
68	0.77908	0.03658
70	0.90255	0.03196
72	0.92638	0.01732
74	0.90762	0.01759
76	0.74208	0.03797
78	0.56439	0.01811
80	0.4289	0.03057
82	0.21615	0.02564
84	0.06334	0.01934
86	0.03139	0.02151
88	0.0499	0.02346
90	0.13021	0.06599
92	0.3146	0.04917
94	0.43173	0.02381
96	0.74063	0.03859
98	0.84055	0.01714

## Sheet: RB for single-qubit gates
Upper panel				Lower panel
Number of Clifford gates	F=1 Probability	Error bar		Tweezer site	Fidelity	Error bar
3	0.94241	0.01878		1	0.9954	0.0004
10	0.91775	0.03787		2	0.9968	0.0002
17	0.90706	0.02311		3	0.9971	0.0003
24	0.87652	0.0359		4	0.9975	0.0004
31	0.88212	0.08233		5	0.9972	0.0003
38	0.86382	0.06146		6	0.9964	0.0003
45	0.83374	0.04872		7	0.9971	0.0002
52	0.82518	0.07625		8	0.9973	0.0002
59	0.80361	0.10026		9	0.9956	0.0008
66	0.82891	0.06569		10	0.9959	0.0002
73	0.8054	0.09355
80	0.78214	0.14565
