# Supplementary material for: A fiber array architecture for atom quantum computing
Source: Nat Commun. 2025 Nov 4;16:9728. doi: 10.1038/s41467-025-64738-8 (PMC12586487; doi:10.1038/s41467-025-64738-8)
Supplement: Supplementary file 3 — Source Data [file 41467_2025_64738_MOESM3_ESM.zip › source data/Figure3_data.xlsx]

## Sheet: Simultaneous Ramsey 
Precession Time (ms)	F=1 probability of qubit1	Error Bar	F=1 probability of qubit2	Error Bar	F=1 probability of qubit3	Error Bar	F=1 probability of qubit4	Error Bar	F=1 probability of qubit5	Error Bar	F=1 probability of qubit6	Error Bar	F=1 probability of qubit7	Error Bar	F=1 probability of qubit8	Error Bar	F=1 probability of qubit9	Error Bar	F=1 probability of qubit10	Error Bar
0.02	0.82011	0.03635	0.23874	0.03715	0.65741	0.09449	0.60952	0.02384	0.89945	0.02413	0.77331	0.04292	0.8615	0.03283	0.88915	0.01194	0.91537	0.01697	0.95302	0.00646
0.04	0.60472	0.01012	0.08183	0.03342	0.86487	0.02522	0.35453	0.01136	0.91543	0.03881	0.63592	0.05722	0.79396	0.02652	0.82644	0.06176	0.91237	0.01083	0.89738	0.01548
0.06	0.24008	0.02096	0.06129	0.01955	0.91378	0.01647	0.17662	0.02591	0.87223	0.00703	0.44564	0.1106	0.6938	0.01969	0.68246	0.08169	0.92986	0.03801	0.85766	0.05756
0.08	0.04018	0.03089	0.23992	0.01384	0.80549	0.02771	0.03868	0.02956	0.70223	0.04634	0.29178	0.03558	0.57446	0.06066	0.60393	0.04239	0.88965	0.03991	0.8272	0.04963
0.1	0.11637	0.03315	0.45322	0.07452	0.60269	0.02516	0.0382	0.01281	0.48755	0.05789	0.09514	0.03361	0.35855	0.06	0.45799	0.04923	0.85792	0.0135	0.73096	0.04096
0.12	0.26624	0.05213	0.68794	0.00852	0.35595	0.05946	0.14769	0.03594	0.33366	0.06769	0.04419	0.00329	0.23567	0.02118	0.33606	0.01139	0.79938	0.0517	0.67931	0.07675
0.14	0.65051	0.01373	0.86208	0.03451	0.1266	0.03997	0.35066	0.07655	0.11064	0.03774	0.02794	0.00901	0.12284	0.00869	0.20642	0.01731	0.73496	0.04687	0.60395	0.02574
0.16	0.85552	0.01077	0.83187	0.0432	0.04838	0.00461	0.55849	0.00519	0.01871	0.00954	0.0961	0.03748	0.07944	0.03728	0.10534	0.03442	0.64593	0.00757	0.55029	0.04183
0.18	0.93611	0.01601	0.6714	0.01776	0.08528	0.03299	0.84825	0.03595	0.0568	0.01072	0.20348	0.02612	0.01692	0.01494	0.05123	0.00922	0.50129	0.04163	0.46657	0.00229
0.2	0.786	0.03428	0.42651	0.00811	0.27845	0.07435	0.89317	0.0077	0.15292	0.04284	0.38885	0.03177	0.08615	0.03057	0.0282	0.0109	0.43564	0.08516	0.42156	0.01363
0.22	0.42334	0.03881	0.18006	0.03238	0.53489	0.0374	0.85812	0.0156	0.34032	0.06471	0.54939	0.05107	0.14332	0.02004	0.0165	0.00631	0.31008	0.03881	0.31306	0.04687
0.24	0.15658	0.02052	0.03911	0.00118	0.76155	0.0324	0.74982	0.01802	0.49159	0.03495	0.73996	0.04844	0.3086	0.04528	0.06078	0.01865	0.22765	0.03231	0.34468	0.05449
0.26	0.03382	0.02119	0.10058	0.01534	0.91242	0.02261	0.56443	0.07458	0.71349	0.01116	0.86481	0.0103	0.4085	0.01908	0.10258	0.02717	0.18325	0.02275	0.2115	0.02901
0.28	0.13375	0.02519	0.28212	0.02771	0.9186	0.01158	0.30495	0.03757	0.87904	0.04583	0.93402	0.00939	0.549	0.0352	0.19699	0.01553	0.10553	0.03944	0.18847	0.01751
0.3	0.43069	0.04675	0.57121	0.03109	0.7722	0.02361	0.13166	0.00535	0.95321	0.02551	0.90609	0.0241	0.69737	0.04803	0.32745	0.02198	0.07099	0.02342	0.15034	0.04197
0.32	0.73478	0.07679	0.78748	0.02299	0.5063	0.04279	0.03242	0.00713	0.87189	0.05086	0.82174	0.01894	0.82407	0.03303	0.42928	0.02371	0.06668	0.00449	0.08968	0.03443
0.34	0.92294	0.02565	0.90912	0.01573	0.26549	0.01399	0.09328	0.03221	0.74204	0.00693	0.70492	0.02915	0.88756	0.01804	0.53678	0.02507	0.02556	0.00493	0.03809	0.00742
0.36	0.86067	0.03007	0.81214	0.02564	0.09923	0.03194	0.18186	0.01294	0.55874	0.03969	0.52886	0.03978	0.8958	0.03049	0.68528	0.03302	0.03811	0.02301	0.0441	0.01871
0.38	0.59432	0.05043	0.63719	0.04335	0.0303	0.0188	0.42296	0.04188	0.39853	0.08966	0.38152	0.08193	0.90847	0.01111	0.76663	0.03078	0.08642	0.03066	0.0323	0.01207
0.4	0.31175	0.06219	0.31562	0.04614	0.18595	0.03228	0.6907	0.07822	0.13036	0.04548	0.17198	0.03324	0.83223	0.01873	0.8684	0.06857	0.14567	0.01293	0.03661	0.00756
0.42	0.07261	0.01308	0.1323	0.04068	0.37292	0.0369	0.90005	0.01301	0.07466	0.02959	0.04646	0.02443	0.71607	0.04522	0.90749	0.03663	0.23027	0.04308	0.03713	0.01225
0.44	0.04438	0.02352	0.04016	0.01139	0.62172	0.0107	0.94703	0.01703	0.06002	0.02497	0.04356	0.01281	0.54088	0.07081	0.94872	0.02502	0.31659	0.0023	0.08362	0.01803
0.46	0.31188	0.03205	0.16395	0.04445	0.86327	0.03275	0.88966	0.03707	0.15702	0.007	0.10036	0.01897	0.39769	0.02345	0.93579	0.01624	0.44889	0.07137	0.10848	0.01004
0.48	0.61983	0.03241	0.38716	0.04313	0.91157	0.03454	0.6679	0.05446	0.33775	0.05967	0.26182	0.02697	0.2859	0.03132	0.90276	0.01984	0.54245	0.04329	0.19311	0.02784
0.5	0.85286	0.01288	0.67227	0.03173	0.87832	0.01545	0.46218	0.03491	0.53687	0.07055	0.41802	0.03522	0.14645	0.02128	0.82079	0.05475	0.62978	0.00937	0.16279	0.01471
0.52	0.92744	0.01213	0.77796	0.06707	0.67705	0.08205	0.18349	0.04504	0.74703	0.05882	0.52963	0.04892	0.08212	0.00685	0.75022	0.01949	0.69713	0.04122	0.25605	0.0705
0.54	0.75782	0.02972	0.86466	0.04038	0.42388	0.03924	0.05214	0.02204	0.8445	0.02553	0.7228	0.0394	0.06402	0.01525	0.62358	0.04894	0.7714	0.01138	0.33549	0.01926
0.56	0.43307	0.04935	0.71991	0.03014	0.15557	0.04841	0.04558	0.02984	0.94206	0.00962	0.87255	0.01911	0.10681	0.03912	0.49365	0.00317	0.85164	0.02498	0.4208	0.103
0.58	0.19076	0.01093	0.48784	0.00743	0.03166	0.00631	0.15207	0.01948	0.88414	0.02946	0.89558	0.00964	0.21571	0.02358	0.33995	0.07241	0.91123	0.01587	0.45195	0.04162
0.6	0.04409	0.00361	0.21889	0.04727	0.06284	0.00633	0.33744	0.02773	0.77297	0.01098	0.89998	0.03423	0.27023	0.04897	0.14642	0.03376	0.93135	0.02023	0.58366	0.02657
0.62	0.17294	0.01598	0.03732	0.01189	0.2972	0.03428	0.60063	0.00271	0.51456	0.08519	0.8409	0.01068	0.43343	0.07476	0.13429	0.00758	0.93194	0.01209	0.66102	0.06291
0.64	0.50777	0.02059	0.04308	0.03081	0.5351	0.03149	0.78655	0.09411	0.35887	0.04273	0.71442	0.04988	0.58587	0.00658	0.08235	0.0277	0.91819	0.03292	0.63684	0.0296
0.66	0.79681	0.04693	0.23741	0.01869	0.7727	0.02623	0.91736	0.05611	0.1689	0.04139	0.46347	0.10302	0.71384	0.02713	0.03568	0.01748	0.89795	0.02226	0.76705	0.03139
0.68	0.90495	0.02541	0.50484	0.02458	0.93122	0.02253	0.90706	0.03299	0.08038	0.04519	0.2981	0.07126	0.84641	0.04489	0.03548	0.00975	0.77091	0.06323	0.83909	0.0451
0.7	0.86918	0.03527	0.74043	0.04634	0.92415	0.03869	0.79181	0.00789	0.0676	0.04949	0.16459	0.03949	0.92213	0.01063	0.08835	0.04411	0.68508	0.04091	0.85982	0.02148
0.72	0.64381	0.03059	0.88486	0.03771	0.8116	0.04639	0.6052	0.0075	0.1369	0.01203	0.08562	0.01798	0.92935	0.01658	0.17138	0.05509	0.60274	0.03652	0.8675	0.01686
0.74	0.31476	0.04139	0.83562	0.01856	0.55102	0.04886	0.32906	0.05982	0.31171	0.09646	0.05808	0.02681	0.87078	0.06637	0.24949	0.04168	0.53489	0.07481	0.93108	0.01098
0.76	0.07518	0.01425	0.6537	0.0515	0.2368	0.03877	0.17015	0.02287	0.50572	0.05248	0.08426	0.01433	0.79284	0.0051	0.31567	0.07169	0.40346	0.03506	0.92659	0.00211
0.78	0.06702	0.03626	0.34528	0.0424	0.12045	0.03303	0.04759	0.00903	0.72241	0.01721	0.19982	0.04073	0.67767	0.01324	0.41952	0.00909	0.3559	0.02666	0.96662	0.009
0.8	0.25337	0.1004	0.15685	0.02341	0.05	0.01555	0.07128	0.02695	0.8451	0.03071	0.40752	0.07372	0.54879	0.04136	0.55147	0.02573	0.23543	0.06642	0.92554	0.04339
0.82	0.59259	0.04099	0.05707	0.02765	0.15356	0.03509	0.22221	0.0652	0.92501	0.02374	0.53565	0.02791	0.33157	0.07501	0.6893	0.04424	0.17439	0.04843	0.9232	0.01848
0.84	0.87274	0.00771	0.07359	0.01436	0.38877	0.08206	0.44266	0.05653	0.86732	0.00606	0.72465	0.05035	0.24422	0.04428	0.75204	0.01326	0.10994	0.0089	0.87769	0.02373
0.86	0.92508	0.04106	0.30193	0.06257	0.63234	0.03228	0.66792	0.04926	0.77587	0.04675	0.82399	0.06643	0.13873	0.05252	0.83149	0.04398	0.07704	0.01987	0.8048	0.02397
0.88	0.774	0.01548	0.5916	0.06181	0.82691	0.03863	0.88682	0.0493	0.52589	0.06322	0.93507	0.01042	0.06421	0.0266	0.91128	0.02655	0.04469	0.01075	0.72022	0.01055
0.9	0.46931	0.03227	0.73789	0.02989	0.92968	0.0185	0.9278	0.02724	0.34272	0.0766	0.90657	0.04442	0.06018	0.04669	0.92507	0.01087	0.03812	0.00793	0.78135	0.02322
0.92	0.14831	0.05801	0.82599	0.03509	0.85783	0.01471	0.86161	0.02375	0.16554	0.00244	0.83726	0.00588	0.09308	0.01884	0.93853	0.01108	0.05874	0.0301	0.67126	0.08059
0.94	0.06401	0.01574	0.78765	0.04043	0.68356	0.04875	0.69847	0.03813	0.08585	0.02638	0.6612	0.0129	0.18613	0.02388	0.89947	0.02194	0.10931	0.01982	0.59795	0.03607
0.96	0.14131	0.01554	0.58463	0.04999	0.438	0.00505	0.47613	0.05483	0.05917	0.03054	0.53697	0.06827	0.29789	0.02033	0.80667	0.03979	0.15902	0.02706	0.53196	0.02353
0.98	0.44427	0.02549	0.24683	0.05604	0.20793	0.01919	0.22573	0.05026	0.15393	0.00812	0.33205	0.06355	0.42361	0.04337	0.68469	0.06444	0.26361	0.02774	0.4261	0.03511
1	0.74456	0.04677	0.06785	0.04403	0.07133	0.0224	0.09457	0.0187	0.30939	0.04382	0.21031	0.02986	0.62645	0.03027	0.60851	0.08567	0.34818	0.01075	0.37446	0.03039
1.02	0.93489	0.01579	0.05508	0.02605	0.07262	0.01991	0.02989	0.00205	0.48784	0.03435	0.11036	0.03318	0.72028	0.02096	0.45629	0.04888	0.45163	0.04779	0.29603	0.05153
1.04	0.85173	0.0351	0.17581	0.05485	0.24074	0.09748	0.15689	0.03519	0.72857	0.05151	0.05051	0.00653	0.83543	0.00879	0.42543	0.11408	0.56964	0.03776	0.25516	0.06049
1.06	0.57297	0.02369	0.40902	0.09733	0.54322	0.05696	0.42575	0.00728	0.83567	0.03708	0.11958	0.05574	0.92086	0.00995	0.21253	0.03884	0.68449	0.03722	0.16005	0.0517
1.08	0.29275	0.0143	0.62213	0.05399	0.76043	0.05925	0.62685	0.06942	0.91389	0.01613	0.2761	0.00818	0.87344	0.02235	0.14556	0.06103	0.73266	0.021	0.13249	0.03078
1.1	0.1054	0.03702	0.80317	0.04759	0.89088	0.0073	0.74617	0.05308	0.88336	0.01754	0.36877	0.03446	0.82103	0.01499	0.08058	0.04007	0.83568	0.04483	0.10006	0.02092
1.12	0.07654	0.0346	0.78378	0.07371	0.86236	0.02786	0.92122	0.03428	0.73384	0.01776	0.54669	0.06146	0.80555	0.00967	0.07752	0.02346	0.86025	0.03033	0.03824	0.01231
1.14	0.26709	0.02319	0.65448	0.06548	0.75789	0.01973	0.91296	0.0253	0.55376	0.03577	0.72533	0.02637	0.70066	0.03223	0.05846	0.02418	0.89752	0.01992	0.04694	0.03033
1.16	0.57925	0.03057	0.49049	0.02107	0.58238	0.02613	0.80836	0.01516	0.4413	0.0456	0.82046	0.02761	0.5638	0.09081	0.05882	0.01122	0.90375	0.04994	0.07046	0.04591
1.18	0.82977	0.02765	0.17913	0.00158	0.30375	0.06786	0.5856	0.05709	0.22698	0.0351	0.86439	0.01376	0.36479	0.06446	0.12457	0.0285	0.88289	0.01732	0.04877	0.01129
1.2	0.91675	0.02759	0.05442	0.022	0.12792	0.02894	0.38946	0.07336	0.09539	0.02429	0.87098	0.00459	0.28345	0.04403	0.1983	0.06387	0.90403	0.03136	0.08796	0.02737
1.22	0.76963	0.02839	0.08143	0.0261	0.06966	0.00325	0.14034	0.03178	0.053	0.02165	0.84806	0.01618	0.10127	0.02731	0.304	0.02249	0.84701	0.03029	0.0566	0.01087
1.24	0.53766	0.01017	0.20199	0.04164	0.15422	0.01885	0.04683	0.01008	0.14082	0.01986	0.69781	0.01386	0.09307	0.01646	0.43522	0.02677	0.75065	0.00258	0.0876	0.05098
1.26	0.17624	0.03595	0.4464	0.06313	0.34988	0.04473	0.05262	0.01097	0.23771	0.05395	0.54572	0.02996	0.08519	0.04067	0.5725	0.04062	0.74482	0.04336	0.15777	0.02762
1.28	0.05425	0.02062	0.69061	0.02856	0.56162	0.03128	0.22916	0.01396	0.40768	0.01092	0.37083	0.06279	0.10572	0.01819	0.61381	0.03251	0.63991	0.05257	0.17514	0.04594
1.3	0.1366	0.01815	0.8107	0.03075	0.80103	0.02989	0.42662	0.08342	0.65032	0.06386	0.20712	0.07454	0.19074	0.05207	0.73632	0.02145	0.54611	0.0653	0.27326	0.02797
1.32	0.39567	0.02856	0.77676	0.01258	0.93856	0.01784	0.74487	0.03058	0.78988	0.02724	0.12178	0.01129	0.29175	0.04445	0.84163	0.04036	0.44727	0.0414	0.254	0.06508
1.34	0.71902	0.02729	0.55085	0.04708	0.86309	0.02582	0.84957	0.02421	0.87878	0.01447	0.06265	0.0308	0.40945	0.06639	0.8915	0.01838	0.33446	0.0415	0.37107	0.05822
1.36	0.94151	0.01373	0.29425	0.10331	0.58832	0.02185	0.93638	0.03067	0.8452	0.02669	0.13705	0.04155	0.58575	0.04591	0.93356	0.02058	0.18537	0.02618	0.43685	0.0775
1.38	0.83584	0.01835	0.12553	0.03104	0.39544	0.00622	0.82002	0.08069	0.76823	0.03755	0.28166	0.02985	0.75337	0.06643	0.93114	0.00945	0.15561	0.01579	0.56298	0.05911
1.4	0.59141	0.04664	0.0528	0.02897	0.18621	0.02726	0.7246	0.02948	0.57755	0.03528	0.40258	0.03254	0.83383	0.02674	0.86128	0.02725	0.09695	0.02086	0.61393	0.03478
