# Supplementary material for: A fiber array architecture for atom quantum computing
Source: Nat Commun. 2025 Nov 4;16:9728. doi: 10.1038/s41467-025-64738-8 (PMC12586487; doi:10.1038/s41467-025-64738-8)
Supplement: Supplementary file 3 — Source Data [file 41467_2025_64738_MOESM3_ESM.zip › source data/Figure4_data.xlsx]

## Sheet: Fig4_a
Pulse length (μs)	F=1 Probability	Error bar
1	0.03337	0.02939
2	0.10616	0.01042
3	0.20113	0.03251
4	0.31418	0.05245
5	0.4699	0.05164
6	0.59708	0.05039
7	0.77467	0.04069
8	0.85438	0.03274
9	0.94539	0.01002
10	0.91857	0.02456
11	0.89596	0.02813
12	0.80675	0.0527
13	0.73674	0.04141
14	0.64559	0.02522
15	0.51721	0.01577
16	0.36862	0.0337
17	0.26503	0.0369
18	0.12751	0.03536
19	0.08844	0.03848
20	0.04034	0.01951
21	0.05291	0.01279
22	0.11524	0.03407
23	0.19133	0.0128
24	0.37411	0.02822
25	0.39459	0.03015
26	0.58702	0.0552
27	0.64581	0.01846
28	0.80522	0.05139
29	0.84689	0.0173
30	0.87702	0.02563
31	0.8698	0.01996
32	0.77478	0.02151
33	0.68573	0.0651
34	0.50461	0.05514
35	0.4502	0.04326
36	0.2636	0.0287
37	0.21447	0.02286
38	0.11919	0.013
39	0.09184	0.02974
40	0.08619	0.02335
41	0.2048	0.03248
42	0.22394	0.05089
43	0.35951	0.05695
44	0.47818	0.00159
45	0.6293	0.0778
46	0.69109	0.03932
47	0.75623	0.04081
48	0.80836	0.0763
49	0.83755	0.01141
50	0.80117	0.02691
51	0.77306	0.02722
52	0.67649	0.04811
53	0.61187	0.03857
54	0.48185	0.04569
55	0.38026	0.03414
56	0.32958	0.04545
57	0.25873	0.03664
58	0.18871	0.03822
59	0.16029	0.02493
60	0.17113	0.07041
61	0.30027	0.0395
62	0.37222	0.05748
63	0.43705	0.01867
64	0.56724	0.0234

## Sheet: Fig4_b
Number of Clifford gate	F=1 probability of qubit1	Error bar	F=1 probability of qubit6	Error bar	F=1 probability of qubit8	Error bar	F=1 probability of qubit9	Error bar
3	0.93166	0.02033	0.90661	0.03146	0.93105	0.02067	0.93007	0.02653
10	0.9059	0.02222	0.88554	0.0504	0.90482	0.03236	0.89767	0.03466
17	0.8919	0.0454	0.8611	0.03318	0.89361	0.05588	0.90017	0.02549
24	0.88352	0.03399	0.81454	0.06111	0.84389	0.06157	0.86501	0.03917
31	0.85403	0.05829	0.83353	0.04466	0.82264	0.08541	0.81716	0.07631
38	0.86612	0.05688	0.76233	0.08141	0.80762	0.0929	0.86123	0.04927
45	0.84304	0.05784	0.79151	0.06632	0.78951	0.09677	0.81935	0.07968
52	0.82796	0.06823	0.74131	0.05929	0.77346	0.09185	0.80358	0.05683
