# Supplementary material for: A fiber array architecture for atom quantum computing
Source: Nat Commun. 2025 Nov 4;16:9728. doi: 10.1038/s41467-025-64738-8 (PMC12586487; doi:10.1038/s41467-025-64738-8)
Supplement: Supplementary file 3 — Source Data [file 41467_2025_64738_MOESM3_ESM.zip › source data/Figure5_data.xlsx]

## Sheet: Addressing atom 5
Pulse duration (μs)	Survival probability of atom 5	Error bar		Pulse duration (μs)	Survival probability of atom 6	Error bar
0	0.97447	0.01121		0	0.95946	0.01332
0.2	0.76074	0.01553		0.2	0.96765	0.01042
0.3	0.51227	0.00304		0.3	0.96933	0.0114
0.4	0.30543	0.01748		0.4	0.97783	0.01433
0.5	0.19933	0.04662		0.5	0.96819	0.02011
0.6	0.28149	0.03556		0.6	0.94647	0.01384
0.7	0.55342	0.03008		0.7	0.96852	0.01102
0.8	0.79413	0.02295		0.8	0.93658	0.01559
0.9	0.92776	0.01377		0.9	0.96869	0.01471
1	0.90091	0.02457		1	0.95715	0.00495
1.1	0.69925	0.01473		1.1	0.95232	0.04254
1.2	0.48901	0.03464		1.2	0.94382	0.00857
1.3	0.23577	0.01307		1.3	0.94048	0.01524
1.4	0.3051	0.01792		1.4	0.95377	0.02364
1.5	0.57515	0.06908		1.5	0.97224	0.01569
1.6	0.68858	0.03003		1.6	0.95199	0.02666
1.7	0.80717	0.01841		1.7	0.94126	0.0343
1.8	0.87242	0.03115		1.8	0.94043	0.02911
1.9	0.82307	0.02237		1.9	0.94833	0.0288
2	0.54909	0.03764		2	0.93327	0.02015
2.1	0.28981	0.08291		2.1	0.94793	0.02513
2.2	0.29854	0.04665		2.2	0.94868	0.03078
2.3	0.40754	0.04365		2.3	0.94261	0.00823
2.4	0.53829	0.03355		2.4	0.93497	0.03378

## Sheet: Addressing atom 6
Pulse duration (μs)	Survival probability of atom 5	Error bar		Pulse duration (μs)	Survival probability of atom 6	Error bar
0	0.95803	0.03086		0	0.9755	0.00548
0.2	0.97417	0.01094		0.2	0.70969	0.05803
0.3	0.94572	0.01339		0.3	0.44378	0.03699
0.4	0.94848	0.03369		0.4	0.18827	0.05785
0.5	0.95868	0.02972		0.5	0.24721	0.03243
0.6	0.94804	0.01832		0.6	0.39998	0.07393
0.7	0.94416	0.02918		0.7	0.7126	0.03585
0.8	0.96005	0.02754		0.8	0.91434	0.01922
0.9	0.96878	0.01072		0.9	0.90949	0.0315
1	0.94423	0.00971		1	0.68427	0.04256
1.1	0.9438	0.02251		1.1	0.49248	0.0343
1.2	0.9723	0.01792		1.2	0.28007	0.03148
1.3	0.94617	0.02059		1.3	0.23735	0.02784
1.4	0.97768	0.00453		1.4	0.49506	0.05446
1.5	0.95823	0.02927		1.5	0.53071	0.04303
1.6	0.96211	0.03398		1.6	0.82456	0.03113
1.7	0.97207	0.01639		1.7	0.88602	0.02161
1.8	0.94682	0.01443		1.8	0.77312	0.04419
1.9	0.95716	0.02029		1.9	0.58573	0.00439
2	0.94417	0.01053		2	0.39133	0.05372
2.1	0.97863	0.01002		2.1	0.29028	0.03188
2.2	0.9539	0.01258		2.2	0.38195	0.07317
2.3	0.96512	0.01522		2.3	0.50512	0.02153
2.4	0.95281	0.02516		2.4	0.67409	0.0366

## Sheet: Collective oscillation
Pulse duration (μs)	Survival probability of two atoms	Error bar		Pulse duration (μs)	Survival probability of one atom	Error bar			Pulse duration (μs)	Probability of zero-atom survival	Error bar
0	0.9198	0.00864		0	0.07669	0.01342			0	0.00351	0.00608
0.14	0.72425	0.07188		0.14	0.25662	0.06316			0.14	0.01914	0.00895
0.21	0.48196	0.03097		0.21	0.47466	0.03288			0.21	0.04338	0.01417
0.28	0.26684	0.05374		0.28	0.67901	0.07435			0.28	0.05415	0.02114
0.35	0.22087	0.05543		0.35	0.74399	0.05183			0.35	0.03514	0.00548
0.42	0.32656	0.02719		0.42	0.62483	0.02474			0.42	0.04861	0.01203
0.49	0.50598	0.04304		0.49	0.44482	0.05169			0.49	0.0492	0.00874
0.56	0.71288	0.07322		0.56	0.2513	0.05984			0.56	0.03582	0.02245
0.63	0.78035	0.02569		0.63	0.1905	0.02641			0.63	0.02915	0.00101
0.7	0.66859	0.01174		0.7	0.29558	0.03579			0.7	0.03583	0.02406
0.77	0.53734	0.02804		0.77	0.43648	0.01709			0.77	0.02618	0.01524
0.84	0.35179	0.04351		0.84	0.64203	0.04682			0.84	0.00617	0.00535
0.91	0.19174	0.02623		0.91	0.78157	0.03274			0.91	0.02669	0.01225
0.98	0.27011	0.05699		0.98	0.68879	0.06097			0.98	0.0411	0.00921
1.05	0.39087	0.02655		1.05	0.57749	0.01698			1.05	0.03163	0.01013
1.12	0.51604	0.03841		1.12	0.4643	0.0318			1.12	0.01966	0.00942
1.19	0.76951	0.0892		1.19	0.19695	0.06835			1.19	0.03354	0.02125
1.26	0.77007	0.02373		1.26	0.19171	0.02865			1.26	0.03822	0.01886
1.33	0.70312	0.06321		1.33	0.26484	0.06863			1.33	0.03204	0.01972
1.4	0.4729	0.05684		1.4	0.48705	0.05641			1.4	0.04005	0.00179
1.47	0.3372	0.03742		1.47	0.6063	0.04398			1.47	0.05651	0.00958
