# Supplementary material for: A fiber array architecture for atom quantum computing
Source: Nat Commun. 2025 Nov 4;16:9728. doi: 10.1038/s41467-025-64738-8 (PMC12586487; doi:10.1038/s41467-025-64738-8)
Supplement: Supplementary file 3 — Source Data [file 41467_2025_64738_MOESM3_ESM.zip › source data/FigureS2_data.xlsx]

## Sheet: FIG_S2_a
Precession Time (ms)	F=1 probability
0	0.89773
0.2	0.6
0.4	0.06024
0.6	0.17582
0.8	0.63441
1	0.92046
1.2	0.71264
1.4	0.13187
1.6	0.04167
1.8	0.56818
2	0.90805
2.2	0.73913
2.4	0.13483
2.6	0.06024
2.8	0.57471
3	0.92308
3.2	0.74699
3.4	0.19565
3.6	0
3.8	0.39326
4	0.92593
4.2	0.77215
4.4	0.25317
4.6	0.06
4.8	0.49425
5	0.88235
5.2	0.83721
5.4	0.23762
5.6	0.03488
5.8	0.39583
6	0.81818
6.2	0.82796
6.4	0.38044
6.6	0.04255
6.8	0.29885
7	0.45349
7.2	0.87671
7.4	0.71739
7.6	0.19355
7.8	0.04706
8	0.3494
8.2	0.92308
8.4	0.77528
8.6	0.17241
8.8	0.05556
9	0.41975

## Sheet: FIG_S2_b
Precession Time (ms)	F=1 probability
0	0.97
0.02	0.89412
0.04	0.92941
0.06	0.85185
0.08	0.74725
0.1	0.61628
0.12	0.46988
0.14	0.3
0.16	0.11628
0.18	0.08642
0.2	0.05
0.22	0.03125
0.24	0.10256
0.26	0.2
0.28	0.21951
0.3	0.40217
0.32	0.55208
0.34	0.64045
0.36	0.85263
0.38	0.88462
0.4	0.98781
0.42	0.88889
0.44	0.88172
0.46	0.87912
0.48	0.72941
0.52	0.3375
0.56	0.13793
0.6	0.10989
0.64	0.09302
0.68	0.25
0.72	0.5875
0.76	0.75581
0.8	0.85227
0.84	0.88542
0.88	0.65625
0.92	0.3625
0.96	0.25556
1	0.10345
1.04	0.1978
1.08	0.375
1.12	0.48889
1.16	0.75
1.2	0.77907
1.24	0.84706
1.28	0.77215
1.32	0.58427
1.36	0.2973
1.4	0.11688
1.44	0.11268
1.48	0.05435
1.52	0.25
1.56	0.45652
1.6	0.75
1.64	0.85185
1.68	0.7931
1.72	0.63529
1.76	0.36264
1.8	0.26042
1.84	0.125
1.88	0.21111
1.92	0.36559
1.96	0.55882
2	0.81395
2.04	0.725
2.08	0.76344
2.12	0.57692
2.16	0.38462
2.2	0.25974
2.24	0.19512
2.28	0.15476
2.32	0.33333
2.36	0.44828
2.4	0.69893
2.44	0.71429
2.48	0.70588
2.52	0.65556
2.56	0.47674
2.6	0.39326
2.64	0.28235
2.68	0.1573
2.72	0.15714
2.76	0.23457
2.8	0.375
2.84	0.54762
2.88	0.69767
2.92	0.76842
2.96	0.78824
3	0.52326
3.04	0.4026
3.08	0.21519
3.12	0.15493
3.16	0.30952
3.2	0.49383
3.24	0.67857
3.28	0.7037
3.32	0.68182
3.36	0.53933
3.4	0.39726
3.44	0.34667
3.48	0.1875
