# Supplementary material for: A fiber array architecture for atom quantum computing
Source: Nat Commun. 2025 Nov 4;16:9728. doi: 10.1038/s41467-025-64738-8 (PMC12586487; doi:10.1038/s41467-025-64738-8)
Supplement: Supplementary file 3 — Source Data [file 41467_2025_64738_MOESM3_ESM.zip › source data/FigureS4_data.xlsx]

## Sheet: FIG_S4_b
Upper panel			Lower panel
Raman pulse length (μs)	F=1 Probability of addressed qubit		Raman pulse length (μs)	F=1 Probability of qubit 1	F=1 Probability of qubit 2	F=1 Probability of qubit 4	F=1 Probability of qubit 5	F=1 Probability of qubit 6	F=1 Probability of qubit 7	F=1 Probability of qubit 8	F=1 Probability of qubit 9	F=1 Probability of qubit 10
0	0		100	0.05	0.04046	0.02286	0.01923	0.02907	0.03509	0.01875	0.01685	0.03571
2	0.11364		200	0.03889	0.03247	0.0113	0.04268	0.06548	0.03681	0.00565	0.01136	0
4	0.21978		300	0.01093	0.01124	0.0303	0.01695	0.04734	0.04167	0.01149	0.04819	0.02424
6	0.54546		400	0.02186	0.01754	0.03315	0.03012	0.08125	0.05063	0.0241	0.02841	0.01316
8	0.71951		500	0.00565	0.0241	0.0241	0.01212	0.06875	0.05714	0.03268	0.02395	0.03145
10	0.94444		600	0.02273	0.03933	0.02484	0.02424	0.06857	0.11728	0.01911	0.0407	0.00654
12	0.89773		700	0.03636	0.03704	0.03067	0.01685	0.12195	0.14371	0.02941	0.01227	0.04698
14	0.7957		800	0.0303	0.02286	0.04706	0.02516	0.14371	0.2	0.02976	0.02484	0.02597
16	0.55952		900	0.05325	0.04571	0.01657	0.00649	0.18831	0.17576	0.01948	0.02286	0.01807
18	0.28889		1000	0.02299	0.03977	0.02516	0.01274	0.19886	0.24359	0.01156	0.01676	0.0061
20	0.07595		1100	0.04046	0.01796	0.01974	0.03297	0.22973	0.28758	0.01176	0.0068	0.00654
22	0		1200	0.01648	0.0355	0.03922	0.00599	0.26036	0.29487	0.0129	0.01863	0.03797
24	0.04348		1300	0.01734	0.02235	0.02959	0.00599	0.22093	0.29885	0.01818	0.00617	0.03727
26	0.31395		1400	0.01667	0.06395	0.02994	0.03774	0.27044	0.34228	0.03797	0.03825	0.04762
28	0.48837		1500	0.0339	0.03797	0.04396	0	0.2948	0.28994	0.0289	0.03784	0.02717
30	0.79747		1600	0.04487	0.0339	0.0226	0.04396	0.29091	0.34146	0.025	0.03822	0.02924
32	0.91111		1700	0.02326	0.04651	0.03279	0.0339	0.26829	0.28235	0.01786	0.04403	0.04487
34	0.88636		1800	0.05348	0.05202	0.0221	0.03922	0.24845	0.29825	0.03774	0.02667	0.03067
36	0.77273		1900	0.01176	0.03955	0.02381	0.05096	0.21788	0.3	0.04321	0.00571	0.00741
38	0.5946		2000	0.03371	0.06289	0.00595	0.01176	0.20958	0.36129	0.03529	0.00629	0.02484
40	0.37349		2100	0.02825	0.04734	0.01136	0.02326	0.22424	0.26064	0.01744	0.05455	0.01961
42	0.06977		2200	0.02941	0.03684	0.02273	0.02367	0.16364	0.28736	0.02424	0.0184	0.01724
44	0.01099		2300	0.06044	0.03468	0.03822	0.02941	0.12346	0.18935	0.03529	0.02941	0.03145
46	0.14474		2400	0.01639	0.03955	0.02247	0.03509	0.08108	0.19018	0.01734	0.04167	0.01765
48	0.28723		2500	0.03704	0.03468	0.01705	0.03289	0.08333	0.16393	0.05389	0.00588	0.03774
50	0.5		2600	0.03012	0.07143	0.0226	0.02454	0.05325	0.10968	0.0303	0.02339	0.02959
52	0.86076		2700	0.02222	0.04598	0.04651	0.03681	0.05422	0.08219	0.02273	0.01744	0.03289
54	0.93103		2800	0.03371	0.02469	0.04678	0.02439	0.05031	0.13497	0.01183	0.02174	0.01911
56	0.81319		2900	0.03145	0.04023	0.03049	0.02454	0.04375	0.06164	0.05625	0.04938	0.03922
58	0.60417		3000	0.01258	0.01176	0.03371	0.03125	0.07429	0.07738	0.02564	0.02339	0.03922
60	0.25843
62	0.14444
64	0.0122
66	0.04706
68	0.20213
70	0.44681
72	0.70213
74	0.89412
76	0.9011
78	0.73626
80	0.44156
82	0.29787
